# Supplementary material for: Structural Basis of Botulinum Toxin Type F Binding to Glycosylated Human SV2A: In Silico Studies at the Periphery of a Lipid Raft
Source: Biomolecules. 2022 Dec 6;12(12):1821. doi: 10.3390/biom12121821 (PMC9776016; doi:10.3390/biom12121821)
Supplement: Supplementary file 1 [file biomolecules-12-01821-s001.zip]

Archive with 1 entries (1 files):
- biomolecules-2034678-supplementary.pdf
